# Supplementary material for: Identification of Quantitative Trait Loci and Candidate Genes Involved in Rice Seedling Growth Under Hypoxic Stress
Source: Int J Mol Sci. 2025 Oct 27;26(21):10420. doi: 10.3390/ijms262110420 (PMC12610234; doi:10.3390/ijms262110420)
Supplement: Supplementary file 1 [file ijms-26-10420-s001.zip]

Archive with 1 entries (1 files):
- ijms-3942154-supplementary.pdf
